# Supplementary material for: Towards sustainable coastal management: aerial imagery and deep learning for high-resolution Sargassum mapping
Source: PeerJ. 2024 Sep 23;12:e18192. doi: 10.7717/peerj.18192 (PMC11426325; doi:10.7717/peerj.18192)
Supplement: Supplemental Information 1 — https://cocodataset.org https://www.cvlibs.net/datasets/kitti/ https://www.cityscapes-dataset.com/ https://www.dronelink.com/ https://sammo.icmyl.unam.mx/ https://www.opendronemap.org/webodm/ [file peerj-12-18192-s001.zip]

Archive with 2 entries (2 files):
- computer_code/pix2pix_orthophoto_semantic_segmentation.ipynb
- computer_code/tensorflow_anaconda_config.yaml
