# Supplementary material for: Towards sustainable coastal management: aerial imagery and deep learning for high-resolution Sargassum mapping
Source: PeerJ. 2024 Sep 23;12:e18192. doi: 10.7717/peerj.18192 (PMC11426325; doi:10.7717/peerj.18192)
Supplement: Supplemental Information 1 — https://cocodataset.org https://www.cvlibs.net/datasets/kitti/ https://www.cityscapes-dataset.com/ https://www.dronelink.com/ https://sammo.icmyl.unam.mx/ https://www.opendronemap.org/webodm/ [file peerj-12-18192-s001.zip › computer_code/pix2pix_orthophoto_semantic_segmentation.ipynb]

# %% [markdown]
# Sargassum Segmentation by using TensorFlow
Author: Javier Arellano-Verdejo  
Contact: javier.arellano@ecosur.mx & javier_arellano_verdejo@hotmail.com  
Personal webpage: https://www.ecosur.mx/academico/javerdejo 
Inpired by: https://www.tensorflow.org/tutorials/generative/pix2pix  
Date: March/2024
Version: 1.24.0404

# %% [markdown]
## Import libraries

# %% [code]
# for tensorflow
import tensorflow as tf
from tensorflow.keras.layers import *
from tensorflow.keras import *

# for general use
import glob
import os
import zipfile

import matplotlib.pyplot as plt
import numpy as np

# for web request
from urllib.request import urlretrieve

# %% [code]
import cv2

# %% [code]
tf.__version__

# %% [code]
from tensorflow.python.client import device_lib
print(device_lib.list_local_devices())

# %% [code]
tf.config.list_physical_devices('GPU')

# %% [markdown]
## Copy the dataset from figshare and unzip to the temporal local folder

# %% [code]
download_url = "https://figshare.com/ndownloader/files/44832523"
fname = "./dataset.zip"
urlretrieve(download_url, fname)

base_dir = './'
zip_ref = zipfile.ZipFile(fname, 'r')
zip_ref.extractall(base_dir)
zip_ref.close()

# %% [markdown]
## Configure the paths to access the dataset

# %% [code]
TRAIN_SOURCE_PATH = "./dataset/train/source"
TRAIN_TARGET_PATH = "./dataset/train/target"

TEST_SOURCE_PATH = "./dataset/test/source"
TEST_TARGET_PATH = "./dataset/test/target"

# %% [markdown]
## Selection of images for the training set

# %% [code]
# get the names of the files to be processed
imgurls = glob.glob(TRAIN_SOURCE_PATH + "/*.jpg")
train_data = [(fname.split(os.sep)[-1]).split(".")[-2] for fname in imgurls]

imgurls = glob.glob(TEST_SOURCE_PATH + "/*.jpg")
test_data = [(fname.split(os.sep)[-1]).split(".")[-2] for fname in imgurls]

print(len(train_data), len(test_data))

# %% [markdown]
## Functions for loading and processing images

# %% [code]
# Neural Network feed image size
IMG_WIDTH = 256
IMG_HEIGHT = 256


# resize images
def resize(srcImg, trgImg, height, width):
    srcImg = tf.image.resize(srcImg, [height, width])
    trgImg = tf.image.resize(trgImg, [height, width])

    return srcImg, trgImg


# image normalization
def normalize(srcImg, trgImg):
    srcImg = (srcImg / 127.5) - 1.0
    trgImg = (trgImg / 127.5) - 1.0

    return srcImg, trgImg


# generates augmented data: Random Crop, Random Flip
def random_jitter(srcImg, trgImg):

  # moves the image randomly
    srcImg, trgImg = resize(srcImg, trgImg, 286, 286)
    stacked_img = tf.stack([srcImg, trgImg], axis=0)
    cropped_img = tf.image.random_crop(stacked_img, size=[2, IMG_HEIGHT, IMG_WIDTH, 3])
    srcImg, trgImg = cropped_img[0], cropped_img[1]

  # randomly flips horizontally
    if tf.random.uniform(shape=[1]) >= 0.5:
        srcImg = tf.image.flip_left_right(srcImg)
        trgImg = tf.image.flip_left_right(trgImg)

    return srcImg, trgImg


# load image
def load_train_image(fname, augment=True):

    # loads the image and keeps the original dimensions but only selects three channels [..., :3]
    srcImg = tf.cast(tf.image.decode_jpeg(tf.io.read_file(TRAIN_SOURCE_PATH + "/" + fname + ".jpg")), tf.float32)[..., :3]
    trgImg = tf.cast(tf.image.decode_jpeg(tf.io.read_file(TRAIN_TARGET_PATH + "/" + fname + ".png")), tf.float32)[..., :3]

    srcImg, trgImg = resize(srcImg, trgImg, IMG_HEIGHT, IMG_WIDTH)

    # generates augmented data?
    if augment:
        srcImg, trgImg = random_jitter(srcImg, trgImg)

    srcImg, trgImg = normalize(srcImg, trgImg)

    # return final images
    return srcImg, trgImg

# load test image
def load_test_image(fname, augment=True):

    # loads the image and keeps the original dimensions but only selects three channels [..., :3]
    srcImg = tf.cast(tf.image.decode_jpeg(tf.io.read_file(TEST_SOURCE_PATH + "/" + fname + ".jpg")), tf.float32)[..., :3]
    trgImg = tf.cast(tf.image.decode_jpeg(tf.io.read_file(TEST_TARGET_PATH + "/" + fname + ".png")), tf.float32)[..., :3]

    srcImg, trgImg = resize(srcImg, trgImg, IMG_HEIGHT, IMG_WIDTH)
    srcImg, trgImg = normalize(srcImg, trgImg)

    # return final images
    return srcImg, trgImg

# displays the original, segmented and generated images
def generate_images(model, test_input, tar, display_imgs=True):
    prediction = model(test_input, training=True)

    plt.figure(figsize=(10,10))
    display_list = [test_input[0], tar[0], prediction[0]]
    title = ["Input Image", "Ground Truth", "Predicted Image"]

    if display_imgs:
        for i in range(3):
            plt.subplot(1, 3, i+1)
            plt.title(title[i])
            # getting the pixel values between [0, 1] to plot it.
            plt.imshow(display_list[i] * 0.5 + 0.5)
            plt.axis("Off")

            plt.show()
            
# displays the original, segmented and generated images
def save_images(model, test_input, tar, dst):
    prediction = model(test_input, training=True)
    r = (prediction[0].numpy() * 0.5 + 0.5)*255
    cv2.imwrite(dst, r)


# %% [markdown]
## Generators to load images

# %% [code]
# generator for training data
train_dataset = tf.data.Dataset.from_tensor_slices(train_data)
train_dataset = train_dataset.map(load_train_image)
train_dataset = train_dataset.batch(1)

# generator for testing data
test_dataset = tf.data.Dataset.from_tensor_slices(test_data)
test_dataset = test_dataset.map(load_test_image)
test_dataset = test_dataset.batch(1)

# %% [markdown]
### Testing the generator

# %% [code]
# is the generator working properly?
print("Train dataset")
for srcImg, trgImg in train_dataset.take(2):
    plt.figure(figsize=(10,10))
    plt.subplot(1, 2, 1)
    plt.title("Original")
    plt.axis("Off")

    plt.imshow((srcImg[0,...]+1)/2)
    plt.subplot(1, 2, 2)
    plt.title("Segmented")
    plt.imshow((trgImg[0,...]+1)/2)
    plt.axis("Off")
  
plt.show()

# %% [markdown]
## Creation of pix2pix-based neural network for Sargassum segmentation

# %% [code]
# basic block for encoder design (down-sample)
def downSample(filters, apply_batchnorm=True):
    result =  Sequential()

    # initializer for neural network weights
    initializer = tf.random_normal_initializer(0, 0.02)

    # convolutional layer
    result.add(Conv2D(filters, 
                      kernel_size=4, 
                      strides=2,
                      padding="same",
                      kernel_initializer=initializer,
                      use_bias=not apply_batchnorm))


    if apply_batchnorm:
        # batch normalization layer
        result.add(BatchNormalization())

    # activation layer
    result.add(LeakyReLU())

    return result


 # basic block for encoder design (up-sample)
def upSample(filters, apply_dropout=False):
    result =  Sequential()

    # initializer for neural network weights
    initializer = tf.random_normal_initializer(0, 0.02)

    # convolutional layer
    result.add(Conv2DTranspose(filters, 
                               kernel_size=4, 
                               strides=2,
                               padding="same",
                               kernel_initializer=initializer,
                               use_bias=False))

    # batch normalization layer
    result.add(BatchNormalization())

    if apply_dropout:
        # dropout layer
        result.add(Dropout(0.5))

    # activation layer
    result.add(ReLU())

    return result


# generator creation using UNet architecture
def Generator():
    inputs = tf.keras.layers.Input(shape=[None, None, 3])  # Width, Height, Chanels

    down_stack = [
        downSample(64, apply_batchnorm=False),    # (bs, 128, 128, 64)
        downSample(128),                          # (bs, 64,  64,  128)
        downSample(256),                          # (bs, 32,  32,  256)
        downSample(512),                          # (bs, 16,  16,  512)
        downSample(512),                          # (bs, 8,   8,   512)
        downSample(512),                          # (bs, 4,   4,   512)
        downSample(512),                          # (bs, 2,   2,   512)
        downSample(512),                          # (bs, 1,   1,   512)
    ]

    up_stack = [
        upSample(512, apply_dropout=True),        # (bs, 2,   2,   1024)
        upSample(512, apply_dropout=True),        # (bs, 4,   4,   1024)
        upSample(512, apply_dropout=True),        # (bs, 8,   8,   1024)
        upSample(512),                            # (bs, 16,  16,  1024)
        upSample(256),                            # (bs, 32,  32,  512)
        upSample(128),                            # (bs, 64,  64,  256)
        upSample(64),                             # (bs, 128, 128, 128)
    ] 

    # the last layer will be the generated image
    initializer = tf.random_normal_initializer(0, 0.02)
    last = Conv2DTranspose(filters=3,
                           kernel_size=4, 
                           strides=2,
                           padding="same",
                           kernel_initializer=initializer,
                           activation="tanh")
  
    # layer connection and skip-connections
    x = inputs
    s = []
    concat = Concatenate()

    for down in down_stack:
        x = down(x)
        s.append(x)

    s = reversed(s[:-1])
    for up, sk in zip(up_stack, s):    
        x = up(x)
        x = concat([x, sk])

    last = last(x)

    return Model(inputs=inputs, outputs=last)


# definition of the discriminator neural network
def Discriminator():
    ini = Input(shape=[None, None, 3], name="input_img")
    gen = Input(shape=[None, None, 3], name="gener_img")

    con = concatenate([ini, gen])

    initializer = tf.random_normal_initializer(0, 0.02)

    down1 = downSample(64, apply_batchnorm=False)(con)
    down2 = downSample(128)(down1)
    down3 = downSample(256)(down2)
    down4 = downSample(512)(down3)

    last = tf.keras.layers.Conv2D(filters=1,
                                  kernel_size=4,
                                  strides=1,
                                  kernel_initializer=initializer,
                                  padding="same")(down4)

    return tf.keras.Model(inputs=[ini, gen], outputs=last)

# %% [markdown]
### Testing the generator

# %% [code]
# prueba del generador
generator = Generator()
for srcImg, trgImg in train_dataset.take(1):
    plt.figure(figsize=(10,10))
    plt.subplot(1, 2, 1)
    plt.title("Original")
    plt.imshow((srcImg[0,...]+1)/2)
    plt.axis("Off")

    gen_output = generator((srcImg+1)*255, training=False)
    plt.subplot(1, 2, 2)
    plt.title("Generated")
    plt.imshow(gen_output[0,...])
    plt.axis("Off")

plt.show()

# %% [markdown]
## Testing the discriminator

# %% [code]
discriminator = Discriminator()
disc_out = discriminator([((srcImg+1)*255), gen_output], training=False)
plt.figure(figsize=(5,5))
plt.imshow(disc_out[0,...,-1], vmin=-20, vmax=20, cmap='RdBu_r')
plt.colorbar()
plt.axis("Off")
disc_out.shape

# %% [markdown]
## Defining cost functions

# %% [code]
LAMBDA = 100

loss_object = tf.keras.losses.BinaryCrossentropy(from_logits=True)

# discriminator loss function
def discriminator_loss(disc_real_output, disc_generated_output):
    # differences between the true by the real and the one detected by the discriminator
    real_loss = loss_object(tf.ones_like(disc_real_output), disc_real_output)

    # fifferences between the false generated and the one detected by the discriminator
    generated_loss = loss_object(tf.zeros_like(disc_generated_output), disc_generated_output)

    total_disc_loss = real_loss + generated_loss

    return total_disc_loss


# generator loss function
def generator_loss(disc_generated_output, gen_output, target):
    gan_loss = loss_object(tf.ones_like(disc_generated_output), disc_generated_output)

    # mean absolute error
    l1_loss = tf.reduce_mean(tf.abs(target - gen_output))

    total_gen_loss = gan_loss + (LAMBDA * l1_loss)

    return total_gen_loss

# %% [markdown]
## Defining optimization functions

# %% [code]
generator_optimizer     = tf.keras.optimizers.Adam(2e-4, beta_1=0.5)
discriminator_optimizer = tf.keras.optimizers.Adam(2e-4, beta_1=0.5)

# %% [markdown]
## Training step function

# %% [code]
@tf.function()
def train_step(input_image, target):

    with tf.GradientTape() as gen_tape, tf.GradientTape() as discr_tape: 
        output_image = generator(input_image, training=True)
        output_gen_discr = discriminator([output_image, input_image], training=True)
        output_trg_discr = discriminator([target, input_image], training=True)
        discr_loss = discriminator_loss(output_trg_discr, output_gen_discr)
        gen_loss = generator_loss(output_gen_discr, output_image, target)
        generator_grads = gen_tape.gradient(gen_loss, generator.trainable_variables)
        discriminator_grads = discr_tape.gradient(discr_loss, discriminator.trainable_variables)
        generator_optimizer.apply_gradients(zip(generator_grads, generator.trainable_variables))
        discriminator_optimizer.apply_gradients(zip(discriminator_grads, discriminator.trainable_variables))

# %% [markdown]
## Training function definition

# %% [code]
from IPython.display import clear_output

def train(dataset, epochs):
    for epoch in range(epochs):
        imgi = 0
        for input_image, target in dataset:
            print("epoch " + str(epoch) + " - train: " + str(imgi) + "/" + str(len(train_data)))
            imgi += 1
            clear_output(wait=True)
            train_step(input_image, target)

# %% [markdown]
## Train the model

# %% [code]
EPOCHS = 20
train(dataset=train_dataset, epochs=EPOCHS)

# %% [markdown]
## Saves the trained model

# %% [code]
model_name = "./orthophoto_segmentation_model_h5"
generator.save(model_name, save_format="h5")
