# Supplementary material for: Towards sustainable coastal management: aerial imagery and deep learning for high-resolution Sargassum mapping
Source: PeerJ. 2024 Sep 23;12:e18192. doi: 10.7717/peerj.18192 (PMC11426325; doi:10.7717/peerj.18192)
Supplement: Supplemental Information 1 — https://cocodataset.org https://www.cvlibs.net/datasets/kitti/ https://www.cityscapes-dataset.com/ https://www.dronelink.com/ https://sammo.icmyl.unam.mx/ https://www.opendronemap.org/webodm/ [file peerj-12-18192-s001.zip › computer_code/tensorflow_anaconda_config.yaml]

name: tensorflow
channels:
  - conda-forge
  - defaults
dependencies:
  - alabaster=0.7.12=pyhd3eb1b0_0
  - anaconda=2022.10=py310_2
  - anyio=3.5.0=py310haa95532_0
  - appdirs=1.4.4=pyhd3eb1b0_0
  - argon2-cffi=21.3.0=pyhd3eb1b0_0
  - argon2-cffi-bindings=21.2.0=py310h2bbff1b_0
  - arrow=1.2.3=py310haa95532_0
  - astroid=2.11.7=py310haa95532_0
  - astropy=5.1=py310h9128911_0
  - atomicwrites=1.4.0=py_0
  - attrs=22.1.0=py310haa95532_0
  - automat=20.2.0=py_0
  - autopep8=1.6.0=pyhd3eb1b0_1
  - babel=2.11.0=py310haa95532_0
  - backcall=0.2.0=pyhd3eb1b0_0
  - backports=1.1=pyhd3eb1b0_0
  - bcrypt=3.2.0=py310h2bbff1b_1
  - beautifulsoup4=4.11.1=py310haa95532_0
  - binaryornot=0.4.4=pyhd3eb1b0_1
  - bitarray=2.5.1=py310h2bbff1b_0
  - bkcharts=0.2=py310haa95532_1
  - black=22.6.0=py310haa95532_0
  - blas=1.0=mkl
  - bleach=4.1.0=pyhd3eb1b0_0
  - blosc=1.21.0=h19a0ad4_1
  - bokeh=2.4.3=py310haa95532_0
  - boto3=1.24.28=py310haa95532_0
  - botocore=1.27.59=py310haa95532_0
  - bottleneck=1.3.5=py310h9128911_0
  - brotli=1.0.9=h2bbff1b_7
  - brotli-bin=1.0.9=h2bbff1b_7
  - brotlipy=0.7.0=py310h2bbff1b_1002
  - bzip2=1.0.8=he774522_0
  - ca-certificates=2022.10.11=haa95532_0
  - cairo=1.16.0=he04af86_2
  - certifi=2022.12.7=py310haa95532_0
  - cffi=1.15.1=py310h2bbff1b_3
  - cfitsio=3.470=h2bbff1b_7
  - chardet=4.0.0=py310haa95532_1003
  - charls=2.2.0=h6c2663c_0
  - charset-normalizer=2.0.4=pyhd3eb1b0_0
  - click=8.0.4=py310haa95532_0
  - cloudpickle=2.0.0=pyhd3eb1b0_0
  - clyent=1.2.2=py310haa95532_1
  - colorama=0.4.6=py310haa95532_0
  - colorcet=3.0.1=py310haa95532_0
  - comm=0.1.2=py310haa95532_0
  - comtypes=1.1.10=py310haa95532_1002
  - console_shortcut=0.1.1=4
  - constantly=15.1.0=py310haa95532_0
  - contourpy=1.0.5=py310h59b6b97_0
  - cookiecutter=1.7.3=pyhd3eb1b0_0
  - cryptography=38.0.4=py310h21b164f_0
  - cssselect=1.1.0=pyhd3eb1b0_0
  - cudatoolkit=11.2.2=h933977f_10
  - cudnn=8.1.0.77=h3e0f4f4_0
  - curl=7.86.0=h2bbff1b_0
  - cycler=0.11.0=pyhd3eb1b0_0
  - cython=0.29.32=py310hd77b12b_0
  - cytoolz=0.12.0=py310h2bbff1b_0
  - daal4py=2021.4.0=py310h2fba4dc_0
  - dal=2021.4.0=haa95532_729
  - dask=2022.5.0=py310haa95532_0
  - dask-core=2022.5.0=py310haa95532_0
  - datashader=0.14.3=py310haa95532_0
  - datashape=0.5.4=py310haa95532_1
  - debugpy=1.5.1=py310hd77b12b_0
  - decorator=5.1.1=pyhd3eb1b0_0
  - defusedxml=0.7.1=pyhd3eb1b0_0
  - diff-match-patch=20200713=pyhd3eb1b0_0
  - dill=0.3.6=py310haa95532_0
  - distributed=2022.5.0=py310haa95532_0
  - docutils=0.18.1=py310haa95532_3
  - eigen=3.4.0=h2d74725_0
  - entrypoints=0.4=py310haa95532_0
  - et_xmlfile=1.1.0=py310haa95532_0
  - expat=2.5.0=h63175ca_1
  - ffmpeg=4.2.3=ha925a31_0
  - fftw=3.3.9=h2bbff1b_1
  - filelock=3.9.0=py310haa95532_0
  - flake8=4.0.1=pyhd3eb1b0_1
  - flask=2.2.2=py310haa95532_0
  - flit-core=3.6.0=pyhd3eb1b0_0
  - fonttools=4.25.0=pyhd3eb1b0_0
  - freetype=2.12.1=ha860e81_0
  - fribidi=1.0.10=h8d14728_0
  - gensim=4.1.2=py310hd77b12b_0
  - getopt-win32=0.1=h8ffe710_0
  - giflib=5.2.1=h62dcd97_0
  - glib=2.69.1=h5dc1a3c_2
  - graphite2=1.3.14=hd77b12b_1
  - graphviz=2.50.0=hdb8b0d4_0
  - greenlet=2.0.1=py310hd77b12b_0
  - gst-plugins-base=1.18.5=h9e645db_0
  - gst-plugins-good=1.18.5=h7a4bc78_0
  - gstreamer=1.18.5=hd78058f_0
  - gts=0.7.6=h69fa6b1_0
  - h5py=3.7.0=py310hfc34f40_0
  - harfbuzz=4.3.0=hb646838_1
  - hdf5=1.10.6=h1756f20_1
  - heapdict=1.0.1=pyhd3eb1b0_0
  - holoviews=1.15.3=py310haa95532_0
  - hvplot=0.8.2=py310haa95532_0
  - hyperlink=21.0.0=pyhd3eb1b0_0
  - icc_rt=2022.1.0=h6049295_2
  - icu=58.2=ha925a31_3
  - idna=3.4=py310haa95532_0
  - imagecodecs=2021.8.26=py310h6e7a67f_1
  - imageio=2.19.3=py310haa95532_0
  - imagesize=1.4.1=py310haa95532_0
  - importlib-metadata=4.11.3=py310haa95532_0
  - importlib_metadata=4.11.3=hd3eb1b0_0
  - incremental=21.3.0=pyhd3eb1b0_0
  - inflection=0.5.1=py310haa95532_0
  - iniconfig=1.1.1=pyhd3eb1b0_0
  - intake=0.6.6=py310haa95532_0
  - intel-openmp=2021.4.0=haa95532_3556
  - intervaltree=3.1.0=pyhd3eb1b0_0
  - ipykernel=6.19.2=py310h9909e9c_0
  - ipython=7.31.1=py310haa95532_1
  - ipython_genutils=0.2.0=pyhd3eb1b0_1
  - ipywidgets=7.6.5=pyhd3eb1b0_1
  - isort=5.9.3=pyhd3eb1b0_0
  - itemadapter=0.3.0=pyhd3eb1b0_0
  - itemloaders=1.0.4=pyhd3eb1b0_1
  - itsdangerous=2.0.1=pyhd3eb1b0_0
  - jdcal=1.4.1=pyhd3eb1b0_0
  - jedi=0.18.1=py310haa95532_1
  - jellyfish=0.9.0=py310h2bbff1b_0
  - jinja2=3.1.2=py310haa95532_0
  - jinja2-time=0.2.0=pyhd3eb1b0_3
  - jmespath=0.10.0=pyhd3eb1b0_0
  - joblib=1.1.1=py310haa95532_0
  - jpeg=9e=h2bbff1b_0
  - jq=1.6=haa95532_1
  - json5=0.9.6=pyhd3eb1b0_0
  - jsonschema=4.16.0=py310haa95532_0
  - jupyter=1.0.0=py310haa95532_8
  - jupyter_client=7.4.8=py310haa95532_0
  - jupyter_console=6.4.4=py310haa95532_0
  - jupyter_core=5.1.1=py310haa95532_0
  - jupyter_server=1.23.4=py310haa95532_0
  - jupyterlab=3.5.2=py310haa95532_0
  - jupyterlab_pygments=0.1.2=py_0
  - jupyterlab_server=2.16.5=py310haa95532_0
  - jupyterlab_widgets=1.0.0=pyhd3eb1b0_1
  - keyring=23.4.0=py310haa95532_0
  - kiwisolver=1.4.4=py310hd77b12b_0
  - lazy-object-proxy=1.6.0=py310h2bbff1b_0
  - lcms2=2.12=h83e58a3_0
  - lerc=3.0=hd77b12b_0
  - libaec=1.0.4=h33f27b4_1
  - libbrotlicommon=1.0.9=h2bbff1b_7
  - libbrotlidec=1.0.9=h2bbff1b_7
  - libbrotlienc=1.0.9=h2bbff1b_7
  - libcurl=7.86.0=h86230a5_0
  - libdeflate=1.8=h2bbff1b_5
  - libexpat=2.5.0=h63175ca_1
  - libffi=3.4.2=hd77b12b_6
  - libgd=2.3.3=ha43c60c_1
  - libiconv=1.16=h2bbff1b_2
  - libogg=1.3.5=h2bbff1b_1
  - libpng=1.6.37=h2a8f88b_0
  - libprotobuf=3.20.3=h23ce68f_0
  - libsodium=1.0.18=h62dcd97_0
  - libspatialindex=1.9.3=h6c2663c_0
  - libssh2=1.10.0=hcd4344a_0
  - libtiff=4.5.0=h8a3f274_0
  - libvorbis=1.3.7=he774522_0
  - libwebp=1.2.4=h2bbff1b_0
  - libwebp-base=1.2.4=h2bbff1b_0
  - libxml2=2.9.14=h0ad7f3c_0
  - libxslt=1.1.35=h2bbff1b_0
  - libzopfli=1.0.3=ha925a31_0
  - llvmlite=0.39.1=py310h23ce68f_0
  - locket=1.0.0=py310haa95532_0
  - lxml=4.9.1=py310h1985fb9_0
  - lz4=3.1.3=py310h2bbff1b_0
  - lz4-c=1.9.4=h2bbff1b_0
  - lzo=2.10=he774522_2
  - m2w64-libwinpthread-git=5.0.0.4634.697f757=2
  - markdown=3.4.1=py310haa95532_0
  - markupsafe=2.1.1=py310h2bbff1b_0
  - matplotlib=3.6.2=py310haa95532_0
  - matplotlib-base=3.6.2=py310h1094b8e_0
  - matplotlib-inline=0.1.6=py310haa95532_0
  - mccabe=0.7.0=pyhd3eb1b0_0
  - menuinst=1.4.19=py310h59b6b97_0
  - mistune=0.8.4=py310h2bbff1b_1000
  - mkl=2021.4.0=haa95532_640
  - mkl-service=2.4.0=py310h2bbff1b_0
  - mkl_fft=1.3.1=py310ha0764ea_0
  - mkl_random=1.2.2=py310h4ed8f06_0
  - mock=4.0.3=pyhd3eb1b0_0
  - mpmath=1.2.1=py310haa95532_0
  - msgpack-python=1.0.3=py310h59b6b97_0
  - msys2-conda-epoch=20160418=1
  - multipledispatch=0.6.0=py310haa95532_0
  - munkres=1.1.4=py_0
  - mypy_extensions=0.4.3=py310haa95532_1
  - nbclassic=0.4.8=py310haa95532_0
  - nbclient=0.5.13=py310haa95532_0
  - nbconvert=6.5.4=py310haa95532_0
  - nbformat=5.7.0=py310haa95532_0
  - nest-asyncio=1.5.6=py310haa95532_0
  - networkx=2.8.4=py310haa95532_0
  - nltk=3.7=pyhd3eb1b0_0
  - nose=1.3.7=pyhd3eb1b0_1008
  - notebook=6.5.2=py310haa95532_0
  - notebook-shim=0.2.2=py310haa95532_0
  - numba=0.56.4=py310h4ed8f06_0
  - numexpr=2.8.4=py310hd213c9f_0
  - numpy=1.21.5=py310h6d2d95c_3
  - numpy-base=1.21.5=py310h206c741_3
  - numpydoc=1.5.0=py310haa95532_0
  - olefile=0.46=pyhd3eb1b0_0
  - opencv=4.6.0=py310h4ed8f06_3
  - openjpeg=2.4.0=h4fc8c34_0
  - openpyxl=3.0.10=py310h2bbff1b_0
  - openssl=1.1.1s=h2bbff1b_0
  - packaging=22.0=py310haa95532_0
  - pandas=1.5.2=py310h4ed8f06_0
  - pandocfilters=1.5.0=pyhd3eb1b0_0
  - panel=0.14.1=py310haa95532_0
  - pango=1.50.7=h78c2152_0
  - param=1.12.3=py310haa95532_0
  - paramiko=2.8.1=pyhd3eb1b0_0
  - parsel=1.6.0=py310haa95532_0
  - parso=0.8.3=pyhd3eb1b0_0
  - partd=1.2.0=pyhd3eb1b0_1
  - pathspec=0.9.0=py310haa95532_0
  - patsy=0.5.2=py310haa95532_1
  - pcre=8.45=hd77b12b_0
  - pep8=1.7.1=py310haa95532_1
  - pexpect=4.8.0=pyhd3eb1b0_3
  - pickleshare=0.7.5=pyhd3eb1b0_1003
  - pillow=9.3.0=py310hdc2b20a_1
  - pip=22.3.1=py310haa95532_0
  - pixman=0.40.0=h2bbff1b_1
  - platformdirs=2.5.2=py310haa95532_0
  - plotly=5.9.0=py310haa95532_0
  - pluggy=1.0.0=py310haa95532_1
  - ply=3.11=py310haa95532_0
  - powershell_shortcut=0.0.1=3
  - poyo=0.5.0=pyhd3eb1b0_0
  - prometheus_client=0.14.1=py310haa95532_0
  - prompt-toolkit=3.0.36=py310haa95532_0
  - prompt_toolkit=3.0.36=hd3eb1b0_0
  - protego=0.1.16=py_0
  - psutil=5.9.0=py310h2bbff1b_0
  - ptyprocess=0.7.0=pyhd3eb1b0_2
  - py=1.11.0=pyhd3eb1b0_0
  - pyasn1=0.4.8=pyhd3eb1b0_0
  - pyasn1-modules=0.2.8=py_0
  - pycodestyle=2.8.0=pyhd3eb1b0_0
  - pycosat=0.6.4=py310h2bbff1b_0
  - pycparser=2.21=pyhd3eb1b0_0
  - pyct=0.4.8=py310haa95532_1
  - pycurl=7.45.1=py310hcd4344a_0
  - pydispatcher=2.0.5=py310haa95532_2
  - pydocstyle=6.1.1=pyhd3eb1b0_0
  - pydotplus=2.0.2=pyhaef67bd_5
  - pyerfa=2.0.0=py310h2bbff1b_0
  - pyflakes=2.4.0=pyhd3eb1b0_0
  - pygments=2.11.2=pyhd3eb1b0_0
  - pyhamcrest=2.0.2=pyhd3eb1b0_2
  - pylint=2.14.5=py310haa95532_0
  - pyls-spyder=0.4.0=pyhd3eb1b0_0
  - pynacl=1.5.0=py310h8cc25b3_0
  - pyodbc=4.0.34=py310hd77b12b_0
  - pyopenssl=22.0.0=pyhd3eb1b0_0
  - pyparsing=3.0.9=py310haa95532_0
  - pyqt=5.15.7=py310hd77b12b_0
  - pyqt5-sip=12.11.0=py310hd77b12b_0
  - pyqtwebengine=5.15.7=py310hd77b12b_0
  - pyrsistent=0.18.0=py310h2bbff1b_0
  - pysocks=1.7.1=py310haa95532_0
  - pytables=3.7.0=py310h388bc9b_1
  - pytest=7.1.2=py310haa95532_0
  - python=3.10.9=h966fe2a_0
  - python-dateutil=2.8.2=pyhd3eb1b0_0
  - python-fastjsonschema=2.16.2=py310haa95532_0
  - python-lsp-black=1.2.1=py310haa95532_0
  - python-lsp-jsonrpc=1.0.0=pyhd3eb1b0_0
  - python-lsp-server=1.5.0=py310haa95532_0
  - python-slugify=5.0.2=pyhd3eb1b0_0
  - python-snappy=0.6.1=py310hd77b12b_0
  - pytz=2022.7=py310haa95532_0
  - pyviz_comms=2.0.2=pyhd3eb1b0_0
  - pywavelets=1.4.1=py310h2bbff1b_0
  - pywin32=305=py310h2bbff1b_0
  - pywin32-ctypes=0.2.0=py310haa95532_1000
  - pywinpty=2.0.2=py310h5da7b33_0
  - pyyaml=6.0=py310h2bbff1b_1
  - pyzmq=23.2.0=py310hd77b12b_0
  - qdarkstyle=3.0.2=pyhd3eb1b0_0
  - qt=5.15.7=haa95532_0
  - qt-main=5.15.2=he8e5bd7_7
  - qt-webengine=5.15.9=hb9a9bb5_5
  - qtconsole=5.3.2=py310haa95532_0
  - qtpy=2.2.0=py310haa95532_0
  - qtwebkit=5.212=h3ad3cdb_4
  - queuelib=1.5.0=py310haa95532_0
  - regex=2022.7.9=py310h2bbff1b_0
  - requests=2.28.1=py310haa95532_0
  - requests-file=1.5.1=pyhd3eb1b0_0
  - rope=0.22.0=pyhd3eb1b0_0
  - rtree=0.9.7=py310h2eaa2aa_1
  - ruamel.yaml.clib=0.2.6=py310h2bbff1b_1
  - ruamel_yaml=0.17.21=py310h2bbff1b_0
  - s3transfer=0.6.0=py310haa95532_0
  - scikit-image=0.19.3=py310hd77b12b_1
  - scikit-learn=1.2.0=py310hd77b12b_0
  - scikit-learn-intelex=2021.4.0=py310haa95532_0
  - scipy=1.9.3=py310h86744a3_0
  - scrapy=2.6.2=py310haa95532_0
  - seaborn=0.12.2=py310haa95532_0
  - send2trash=1.8.0=pyhd3eb1b0_1
  - service_identity=18.1.0=pyhd3eb1b0_1
  - setuptools=65.6.3=py310haa95532_0
  - sip=6.6.2=py310hd77b12b_0
  - six=1.16.0=pyhd3eb1b0_1
  - smart_open=5.2.1=py310haa95532_0
  - snappy=1.1.9=h6c2663c_0
  - sniffio=1.2.0=py310haa95532_1
  - snowballstemmer=2.2.0=pyhd3eb1b0_0
  - sortedcollections=2.1.0=pyhd3eb1b0_0
  - sortedcontainers=2.4.0=pyhd3eb1b0_0
  - soupsieve=2.3.2.post1=py310haa95532_0
  - sphinx=5.0.2=py310haa95532_0
  - sphinxcontrib-applehelp=1.0.2=pyhd3eb1b0_0
  - sphinxcontrib-devhelp=1.0.2=pyhd3eb1b0_0
  - sphinxcontrib-htmlhelp=2.0.0=pyhd3eb1b0_0
  - sphinxcontrib-jsmath=1.0.1=pyhd3eb1b0_0
  - sphinxcontrib-qthelp=1.0.3=pyhd3eb1b0_0
  - sphinxcontrib-serializinghtml=1.1.5=pyhd3eb1b0_0
  - spyder=5.3.3=py310haa95532_0
  - spyder-kernels=2.3.3=py310haa95532_0
  - sqlalchemy=1.4.39=py310h2bbff1b_0
  - sqlite=3.40.1=h2bbff1b_0
  - statsmodels=0.13.2=py310h2bbff1b_0
  - sympy=1.11.1=py310haa95532_0
  - tabulate=0.8.10=py310haa95532_0
  - tbb=2021.6.0=h59b6b97_1
  - tbb4py=2021.6.0=py310h59b6b97_1
  - tblib=1.7.0=pyhd3eb1b0_0
  - tenacity=8.0.1=py310haa95532_1
  - terminado=0.17.1=py310haa95532_0
  - testpath=0.6.0=py310haa95532_0
  - text-unidecode=1.3=pyhd3eb1b0_0
  - textdistance=4.2.1=pyhd3eb1b0_0
  - threadpoolctl=2.2.0=pyh0d69192_0
  - three-merge=0.1.1=pyhd3eb1b0_0
  - tifffile=2021.7.2=pyhd3eb1b0_2
  - tinycss2=1.2.1=py310haa95532_0
  - tk=8.6.12=h2bbff1b_0
  - tldextract=3.2.0=pyhd3eb1b0_0
  - toml=0.10.2=pyhd3eb1b0_0
  - tomli=2.0.1=py310haa95532_0
  - tomlkit=0.11.1=py310haa95532_0
  - toolz=0.12.0=py310haa95532_0
  - tornado=6.2=py310h2bbff1b_0
  - tqdm=4.64.1=py310haa95532_0
  - traitlets=5.7.1=py310haa95532_0
  - twisted=22.2.0=py310h2bbff1b_1
  - twisted-iocpsupport=1.0.2=py310h2bbff1b_0
  - typing-extensions=4.4.0=py310haa95532_0
  - typing_extensions=4.4.0=py310haa95532_0
  - tzdata=2022g=h04d1e81_0
  - ujson=5.4.0=py310hd77b12b_0
  - unidecode=1.2.0=pyhd3eb1b0_0
  - urllib3=1.26.14=py310haa95532_0
  - vc=14.2=h21ff451_1
  - vs2015_runtime=14.27.29016=h5e58377_2
  - w3lib=1.21.0=pyhd3eb1b0_0
  - watchdog=2.1.6=py310haa95532_0
  - wcwidth=0.2.5=pyhd3eb1b0_0
  - webencodings=0.5.1=py310haa95532_1
  - websocket-client=0.58.0=py310haa95532_4
  - werkzeug=2.2.2=py310haa95532_0
  - whatthepatch=1.0.2=py310haa95532_0
  - wheel=0.37.1=pyhd3eb1b0_0
  - widgetsnbextension=3.5.2=py310haa95532_0
  - win_inet_pton=1.1.0=py310haa95532_0
  - win_unicode_console=0.5=py310haa95532_0
  - wincertstore=0.2=py310haa95532_2
  - winpty=0.4.3=4
  - wrapt=1.14.1=py310h2bbff1b_0
  - xarray=2022.11.0=py310haa95532_0
  - xlrd=2.0.1=pyhd3eb1b0_0
  - xlsxwriter=3.0.3=pyhd3eb1b0_0
  - xlwings=0.27.15=py310haa95532_0
  - xz=5.2.10=h8cc25b3_1
  - yaml=0.2.5=he774522_0
  - yapf=0.31.0=pyhd3eb1b0_0
  - zeromq=4.3.4=hd77b12b_0
  - zfp=0.5.5=hd77b12b_6
  - zict=2.1.0=py310haa95532_0
  - zipp=3.11.0=py310haa95532_0
  - zlib=1.2.13=h8cc25b3_0
  - zope=1.0=py310haa95532_1
  - zope.interface=5.4.0=py310h2bbff1b_0
  - zstd=1.5.2=h19a0ad4_0
  - pip:
      - absl-py==1.4.0
      - adtk==0.6.2
      - astunparse==1.6.3
      - cachetools==5.3.0
      - catboost==1.2.2
      - dtaidistance==2.3.11
      - ffmpeg-python==0.2.0
      - flatbuffers==23.1.21
      - fsspec==2023.12.2
      - future==0.18.3
      - gast==0.4.0
      - google-auth==2.16.0
      - google-auth-oauthlib==0.4.6
      - google-pasta==0.2.0
      - grpcio==1.51.1
      - huggingface-hub==0.20.3
      - jupyterthemes==0.20.0
      - keras==2.10.0
      - keras-preprocessing==1.1.2
      - lesscpy==0.15.1
      - libclang==15.0.6.1
      - oauthlib==3.2.2
      - opt-einsum==3.3.0
      - protobuf==3.19.6
      - pydot==2.0.0
      - pydot-ng==2.0.0
      - python-graphviz==0.20.1
      - qstylizer==0.2.2
      - qtawesome==1.2.2
      - requests-oauthlib==1.3.1
      - rsa==4.9
      - safetensors==0.4.1
      - tensorboard==2.10.1
      - tensorboard-data-server==0.6.1
      - tensorboard-plugin-wit==1.8.1
      - tensorflow==2.10.0
      - tensorflow-estimator==2.10.0
      - tensorflow-io-gcs-filesystem==0.30.0
      - termcolor==2.2.0
      - tokenizers==0.15.1
      - transformers==4.37.0
